# Supplementary material for: Characterization of Microbiome on Feces, Blood and Milk in Dairy Cows with Different Milk Leucocyte Pattern
Source: Animals (Basel). 2021 May 19;11(5):1463. doi: 10.3390/ani11051463 (PMC8160755; doi:10.3390/ani11051463)
Supplement: Supplementary file 1 [file animals-11-01463-s001.zip]

Archive with 4 entries (3 files):
- Supplementary files_BM/
- Supplementary files_BM/Table S1.xlsx
- Supplementary files_BM/Table S2.xlsx
- Supplementary files_BM/Table S3.xlsx
