# Supplementary material for: Characterization of Microbiome on Feces, Blood and Milk in Dairy Cows with Different Milk Leucocyte Pattern
Source: Animals (Basel). 2021 May 19;11(5):1463. doi: 10.3390/ani11051463 (PMC8160755; doi:10.3390/ani11051463)
Supplement: Supplementary file 1 [file animals-11-01463-s001.zip › Supplementary files_BM/Table S1.xlsx]

## Sheet: Foglio1
Supplementary table 1. Composition of the rations offered to the dairy cows and their chemical and nutritive contents.
Ingredients
Alfalfa hay	kg DM/d	3.06
Corn silage	"	6.82
Cor cob silage	"	3.13
Alfalfa silage	"	1.5
Corn ground	"	0.87
Soybean meal s.e.	"	1.05
Whole soybean	"	1.25
Protein and fat supplments	"	2.38
Minerals	"	0.2
Total	"	20.26
Compisition
Crude protein	"	15.6
Ether extract	"	4
Ash	"	7.6
Neutral detergent fibre	"	31.6
Starch	"	26.6
Net Energy Lactation	MJ/d	125.7
