# Supplementary material for: Characterization of Microbiome on Feces, Blood and Milk in Dairy Cows with Different Milk Leucocyte Pattern
Source: Animals (Basel). 2021 May 19;11(5):1463. doi: 10.3390/ani11051463 (PMC8160755; doi:10.3390/ani11051463)
Supplement: Supplementary file 1 [file animals-11-01463-s001.zip › Supplementary files_BM/Table S2.xlsx]

## Sheet: Foglio1
Supplementary Table 2. PERMANOVA results based on unweighted UniFrac distance on milk microbiome.
Group 1	Group 2	Permutations	pseudo-F	p-value	q-value
G	R	999	2.11357	0.004	0.009
G	Y	999	0.926389	0.585	0.585
R	Y	999	2.05302	0.006	0.009
