# Supplementary material for: Characterization of Microbiome on Feces, Blood and Milk in Dairy Cows with Different Milk Leucocyte Pattern
Source: Animals (Basel). 2021 May 19;11(5):1463. doi: 10.3390/ani11051463 (PMC8160755; doi:10.3390/ani11051463)
Supplement: Supplementary file 1 [file animals-11-01463-s001.zip › Supplementary files_BM/Table S3.xlsx]

## Sheet: Foglio1
Supplementary Table 3. Bacteria shared by the three biological matrices analysed in this study.
Matrices		Phylum		Family		Genus
Faeces-Blood-Milk		Bacteroidetes		S24-7
				Prevotellaceae		Prevotella
				Rikenellaceae
				Bacteroidaceae		5-7N15
						Bacteroides
				Paraprevotellaceae		CF231
		Cyanobacteria
		TM7
		OD1
		Actinobacteria		Coriobacteriaceae
				Corynebacteriaceae		Corynebacterium
		Proteobacteria		RF16
				Enterobacteriaceae
		Firmicutes		Peptostreptococcaceae
				Lachnospiraceae		Coprococcus
						Butyrivibrio
						Blautia
				Veillonellaceae
				Clostridiaceae		Dorea
						Clostridium
				Christensenellaceae
				Erysipelotrichaceae
				Streptococcaceae		Streptococcus
				Turicibacteraceae		Turicibacter
				Ruminococcaceae		Oscillospira
						Ruminococcus
				Mogibacteriaceae
		Unknown		Unknown		Unknown
Faeces-Blood		Tenericutes		Mycoplasmataceae
		Firmicutes		Bacillaceae
				Eubacteriaceae		Eubacterium
Blood-Milk		Euryarchaeota		Methanobacteriaceae		Methanobrevibacter
		Planctomycetes		Pirellulaceae
		Chloroflexi
		Verrucomicrobia		Verrucomicrobiaceae
				RFP12
				Akkermansiaceae		Akkermansia
		Proteobacteria		Succinivibrionaceae		Ruminobacter
				Caulobacteraceae		Brevundimonas
				Comamonadaceae
				Rhizobiaceae		Agrobacterium
				Alcaligenaceae
		Actinobacteria		Micrococcaceae		Kocuria
				Bifidobacteriaceae		Bifidobacterium
				Coriobactieriaceae		Olsenella
						Atopobium
		Firmicutes		Aerococcaceae		Aerococcus
				Erysipelotrichidae		Bulleidia
				Acidaminococcaceae		Phascolarctobacterium
				Unknown
